# Supplementary material for: A Low-Temperature-Active Pectate Lyase from a Marine Bacterium for Orange Juice Clarification
Source: Microorganisms. 2025 Mar 11;13(3):634. doi: 10.3390/microorganisms13030634 (PMC11944935; doi:10.3390/microorganisms13030634)
Supplement: Supplementary file 1 [file microorganisms-13-00634-s001.zip]

Archive with 1 entries (1 files):
- microorganisms-3461292-supplementary.pdf
